# Supplementary material for: Quantitative Trait Loci Sequencing and Genetic Mapping Reveal Two Main Regulatory Genes for Stem Color in Wax Gourds
Source: Plants (Basel). 2024 Jun 29;13(13):1804. doi: 10.3390/plants13131804 (PMC11244448; doi:10.3390/plants13131804)
Supplement: Supplementary file 1 [file plants-13-01804-s001.zip › Supplementary Table S1.xlsx]

## Sheet: Sheet1
Supplementary Table 1. Primers used in this study.
Primer ID	Forward sequence (5′-3′)	Reverse sequence (5′-3′)	Application
js11.6	TGACCTAGGCCAAGATGAGAC	ACTACCCTGTTCTGCAGCTTT	Narrowing down the range
js12.9	TCGATTTCCTCACCCCACAC	TTGGGGTCTATGGTGCGATT	Narrowing down the range
js13.2	TCATTGGAAAGACAGCCTAACA	GCAAGTGAGAAAGTTGAAAAGGGA	Narrowing down the range
js13.8	AACGCAAGTTTCTCGGGATG	GCTAGGAGTAGGAGTAGCGCA	Narrowing down the range
js14.3	CGAGATTTAGGGCATCAACCC	ACCATTGTGCTTGTGATAGACAG	Narrowing down the range
js14.6	TGTCCAATCCAGCGCCATTA	GCTTCTTGGGGCATACTGGA	Narrowing down the range
js14.8	TCAGCAATTTTCTTTGAGGTAGG	AAAGCCATCATCTCTATTCCTCA	Narrowing down the range
js14.9	GCTACCACAGGCTCCAGTTT	TGGTTGTGGCCTCTTGATCC	Narrowing down the range
js74.80	AACCTCGGATCAGACTAATGTC	AACTCCAGCCGTTCAATCCT	Narrowing down the range
js74.89	TTCCTTGATTGGCTGAACGGA	TTGTAGGCGACTCTTCCCAC	Narrowing down the range
js75.1	GTATTAAACTGAAGAGTGGTGGGTA	GAGCATTCTTCTCATTAGTTCCATT	Narrowing down the range
js75.8	ACTAACTTAAGCACATCCAACACT	TCAATGAGGGACTTTGATCGCA	Narrowing down the range
R5.3860	TGCCACCGAGTGAAGATGAC	TTGTGTGATCGGACAGAGGC	RT-qPCRprimer
R5.3870	AAGAAGTGGCTCCATGGCAA	CACGTGACCCTTATCCAGCA	RT-qPCRprimer
R5.3880	GGCCAAACCGAAACTGAACC	AAAGACGGCGAGATTGGTGT	RT-qPCRprimer
R5.3890	GTTGGGACCAGAGACTACGA	GGGGATTGGCTACAATACAT	RT-qPCRprimer
R5.3900	AAAGACGGCGAGATTGGTGT	ATCTTTCCAAGCTCCAGCCC	RT-qPCRprimer
R5.3910	AGGTCGAAGCAATAGAGATGG	AGCCTGAGCCGAAGAAGA	RT-qPCRprimer
R5.3920	GTTGCTCGTGATGCTGTTG	GAAGGAATGTATTTGTTGGC	RT-qPCRprimer
R5.3930	GCTCCAAGGCAACAAATCCG	GTGCAGCGGCTCTTTTCTTC	RT-qPCRprimer
R5.3940	GGTTGCCGACTGGAATGAAGA	GCAGCCAACTTCGCCTTC	RT-qPCRprimer
R5.3950	CCGCTTCCATTAGGGCTCAA	GAGGTCTGGAGCCGTTGATT	RT-qPCRprimer
R5.3960	TTCTGTGATACCGACGCTG	CCATGAAGGCACTTCAACTT	RT-qPCRprimer
R5.3970	CGGTGAATGCGGCGAAA	CCACAAGAACTAAAAGGGAAGAGAA	RT-qPCRprimer
R5.3980	TTCCAAGCCACCGCCTCCT	GCCGAACTCAAAGACCGTCACAG	RT-qPCRprimer
R5.3990	TCCCTTCTCATCTGGCTTTCT	TCGTCCTCTACTTCGGGTTCT	RT-qPCRprimer
R12.20370	GCTAAACTGAACAAACCTGCTAATC	CCATATCCACGTCCACCTCC	RT-qPCRprimer
R12.20380	TTGGGAGATGATGACGCTGA	GGGGCTTGGAAGGAAGACTAG	RT-qPCRprimer
R12.20390	CTGTTGGATGTGCTGTGATG	TGTGGCGTTGGAGTCTATTT	RT-qPCRprimer
R12.20400	CTCTCCTCACTTTAATCAACCCT	GTCCAACAAACCATCCCAAT	RT-qPCRprimer
R12.20410	TCTCTTCCCCTCCAATTTCC	TCTGTCGTCTCAGTCCGCTG	RT-qPCRprimer
R12.20420	GTCTTGCTATGAAACTTGTGAG	ATGTGCTGGCTTGATGTG	RT-qPCRprimer
R12.20430	CCACTGCCAATGAAGAGG	ATGCAATTCGATGTGTAGCT	RT-qPCRprimer
R12.20440	ATAGGGTTACTGGAAGGGGGC	ACCTCTGCTGGAGTGACGGG	RT-qPCRprimer
R12.20450	CACTGCCAATGAAGAGGT	CGCAATCCGATGTGTAAC	RT-qPCRprimer
R12.20460	TGTGGTGATGGCTGCTT	TTCCTTCTCACAAGTTTCATAG	RT-qPCRprimer
R12.20470	TATGGTGTTCGTGTTTATGG	GTTTTCACTGGTTGGCTTT	RT-qPCRprimer
R12.20480	GCCCTTGAAATTTTAGACCA	TGACAAAGCCAAACCCAC	RT-qPCRprimer
R12.20490	TCTTCTTAATGGGTCCTCCA	CAAAGCATCCAAACCTGTGT	RT-qPCRprimer
CAC	AAGTTTGTGGTTGAGGCTGTTG	GAGCGAACTCCTTCTTGAGTGA	RT-qPCR for CAC
Js3950	TGCTACGAATTTGTAAATGGTGAGT	TGGTGGATTTGGAACATCTGA	Marker-assisted selection test
Js0400	TGCCATATGATAGAGAAAAGAAACT	AAAGATGAGGAAAGGAGTTGTAACT	Marker-assisted selection test
